# Supplementary material for: The Efficacy and Safety of Abaloparatide in Osteoporosis: A Systematic Review and Meta-Analysis
Source: J Clin Med. 2026 Jan 14;15(2):673. doi: 10.3390/jcm15020673 (PMC12842433; doi:10.3390/jcm15020673)
Supplement: Supplementary file 1 [file jcm-15-00673-s001.zip]

Archive with 1 entries (1 files):
- jcm-3951288-supplementary.pdf
